# Supplementary material for: Collecting mouse livers for transcriptome analysis of daily rhythms
Source: STAR Protoc. 2021 May 14;2(2):100539. doi: 10.1016/j.xpro.2021.100539 (PMC8138861; doi:10.1016/j.xpro.2021.100539)
Supplement: Table S1. Clock gene primers — Primers to measure expression of clock genes by qPCR. Related to step 2 in “step-by-step methods details”. [file mmc1.xlsx]

## Sheet: gene expression
Gene	Fw	Rv
Arntl (Bmal1)	GCAGTGCCACTGACTACCAAGA	TCCTGGACATTGCATTGCAT
Clock	ACCACAGCAACAGCAACAAC	GGCTGCTGAACTGAAGGAAG
Cry1	CAGACTCACTCACTCAAGCAAGG	TCAGTTACTGCTCTGCCGCTGGAC
Cry2	GGGACTCTGTCTATTGGCATCTG	GTCACTCTAGCCCGCTTGGT
Dbp	AATGACCTTTGAACCTGATCCCGCT	GCTCCAGTACTTCTCATCCTTCTGT
Nr1d1 (Reverba)	AGGCTGCTCAGTTGGTTGTT	CTCCATCGTTCGCATCAATC
Per1	ACCAGCGTGTCATGATGACATA	GTGCACAGCACCCAGTTCCC
Per2	CGCCTAGAATCCCTCCTGAGA	CCACCGGCCTGTAGGATCT
Per3	CATACCAGGTGCCCGAGA	GCTGCTGTTCCATGCTCTG
Rn18S	CGCCGCTAGAGGTGAAATTC	CGAACCTCCGACTTTCGTTCT
